# Supplementary material for: APIS: an updated parentage assignment software managing triploids induced from diploid parents
Source: G3 (Bethesda). 2024 Jul 2;14(8):jkae143. doi: 10.1093/g3journal/jkae143 (PMC11304945; doi:10.1093/g3journal/jkae143)
Supplement: jkae143_Supplementary_Data [file jkae143_supplementary_data.zip]

Archive with 2 entries (2 files):
- File_S1_G3-2024-405082.docx
- File_S2_G3-2024-405082.xlsm
