# Supplementary material for: APIS: an updated parentage assignment software managing triploids induced from diploid parents
Source: G3 (Bethesda). 2024 Jul 2;14(8):jkae143. doi: 10.1093/g3journal/jkae143 (PMC11304945; doi:10.1093/g3journal/jkae143)
Supplement: jkae143_Supplementary_Data [file jkae143_supplementary_data.zip › File_S2_G3-2024-405082.xlsm]

## Sheet: instructions for Use
This file is provided solely to document reproductibility of the research presented in:
"APIS: an updated parentage assignment software managing triploids induced from diploid parents" by Roche, Griot, Allal, Besson, Haffray, Patrice, Phocas and Vandeputte
The authors decline any liability regarding its use
It will simulate induced Triploid offspring from Ns sires and Nd dams, with Nmk biallelic SNP markers,
with MAF=0.5, marker-centromere recombination rate r=0.5, genotyping error e=0.01
The simulated offspring will be assigned to their parents using the methods proposed by Grashei et al., 2020:
https://doi.org/10.1186/s12711-020-00534-w
1) This file is intented to be used in MS Excel 2016 and higher versions
2) Make sure Macros are enabled upon opening of the file
3) press the Start Button
4) when prompted, indicate number of SNPs, sires, dams and offpring to be generated
5) a message box will indicate the exclusion thresholds for parent assignment and for dam-specific exclusions
6) Genotypes of the sires, dams and offspring will be given in the respective worksheets
7) Assignment results with the Method of Grashei et al will be given in sheet "3N_offspring_assignment"

## Sheet: sires
Sire_1	SNP_1	SNP_2	SNP_3	SNP_4	SNP_5	SNP_6	SNP_7	SNP_8	SNP_9	SNP_10
Sire_2	A/B	A/B	A/A	B/B	A/A	A/A	A/B	A/A	A/B	A/B
Sire_3	B/B	A/A	A/B	B/B	A/B	A/B	A/B	A/B	A/B	A/B
Sire_4	A/B	A/B	B/B	A/A	A/B	A/B	B/B	B/B	A/A	B/B
Sire_5	A/B	B/B	A/A	A/A	A/B	B/B	A/B	A/B	A/B	A/B
Sire_6	B/B	A/A	A/B	A/A	A/B	A/A	A/A	A/A	A/B	A/B
Sire_7	A/A	A/A	A/B	B/B	A/A	A/A	A/B	A/B	B/B	A/A
Sire_8	A/B	B/B	A/B	A/A	B/B	A/B	A/B	B/B	A/B	A/B
Sire_9	B/B	A/B	B/B	A/B	A/A	A/A	A/A	A/B	A/B	A/A
Sire_10	A/B	A/B	B/B	A/B	A/B	A/A	A/A	A/B	A/B	A/B
	A/B	B/B	A/A	A/B	A/B	A/B	B/B	A/B	B/B	A/B

## Sheet: dams
Dam_1	SNP_1	SNP_2	SNP_3	SNP_4	SNP_5	SNP_6	SNP_7	SNP_8	SNP_9	SNP_10
Dam_2	A/B	A/A	A/B	A/B	A/B	A/B	A/A	A/B	A/B	B/B
Dam_3	B/B	B/B	A/A	A/A	A/B	A/B	B/B	B/B	B/B	B/B
Dam_4	A/B	B/B	A/B	A/B	A/B	B/B	A/B	A/B	A/B	A/B
Dam_5	A/B	B/B	A/B	A/B	A/B	A/B	B/B	B/B	A/A	A/B
Dam_6	A/A	B/B	A/A	A/B	A/B	B/B	A/A	A/A	A/B	A/A
Dam_7	A/B	A/B	A/B	B/B	A/B	A/B	B/B	A/B	A/B	A/A
Dam_8	A/B	A/A	A/B	B/B	A/B	A/B	A/B	B/B	B/B	A/B
Dam_9	B/B	A/A	A/A	B/B	A/B	A/B	A/B	A/B	B/B	B/B
Dam_10	A/A	A/B	B/B	B/B	B/B	A/B	A/B	A/B	A/B	A/B
	A/B	A/B	B/B	A/B	A/B	B/B	A/B	A/B	B/B	B/B

## Sheet: 3N_offspring
ID	SNP_1	SNP_2	SNP_3	SNP_4	SNP_5	SNP_6	SNP_7	SNP_8	SNP_9	SNP_10
Off_1	B/B/B	A/B/B	A/A/A	A/A/A	A/A/B	A/B/B	A/B/B	A/B/B	A/B/B	B/B/B
Off_2	B/B/B	A/A/B	A/A/B	B/B/B	A/A/B	A/A/B	A/A/B	A/B/B	A/B/B	A/A/B
Off_3	B/B/B	A/B/B	A/A/B	A/A/B	A/B/B	A/B/B	A/B/B	A/A/A	A/B/B	A/B/B
Off_4	B/B/B	A/A/B	A/B/B	A/A/B	B/B/B	A/A/B	A/B/B	A/B/B	A/A/A	B/B/B
Off_5	A/A/A	A/B/B	A/B/B	A/B/B	B/B/B	A/B/B	A/A/B	A/B/B	A/B/B	A/A/B
Off_6	A/A/B	A/A/B	B/B/B	B/B/B	A/B/B	A/B/B	A/B/B	B/B/B	A/A/B	A/A/A
Off_7	B/B/B	A/B/B	A/B/B	A/A/B	A/A/B	A/A/B	A/B/B	B/B/B	A/A/B	A/B/B
Off_8	A/A/B	B/B/B	A/A/B	A/A/B	A/A/B	A/B/B	A/A/A	A/A/A	B/B/B	A/A/A
Off_9	A/B/B	B/B/B	A/A/A	A/B/B	A/B/B	B/B/B	B/B/B	B/B/B	A/A/A	B/B/B
Off_10	B/B/B	B/B/B	A/B/B	A/B/B	A/B/B	A/B/B	A/A/B	A/B/B	B/B/B	A/B/B
Off_11	A/B/B	A/A/B	A/A/B	A/A/A	B/B/B	A/B/B	A/A/A	A/A/B	A/B/B	B/B/B
Off_12	A/A/A	A/B/B	A/B/B	A/B/B	B/B/B	A/B/B	A/B/B	A/B/B	A/B/B	A/A/B
Off_13	A/B/B	A/A/B	A/B/B	A/A/B	A/A/B	A/B/B	A/A/A	B/B/B	A/B/B	A/A/B
Off_14	A/A/B	A/A/A	A/B/B	A/B/B	A/B/B	A/A/A	A/A/B	A/B/B	B/B/B	A/A/A
Off_15	B/B/B	A/B/B	A/A/B	A/A/B	A/A/B	A/A/B	A/B/B	A/B/B	A/B/B	A/B/B
Off_16	A/B/B	B/B/B	A/A/A	A/A/A	A/B/B	A/B/B	B/B/B	A/B/B	A/A/A	A/B/B
Off_17	B/B/B	A/B/B	A/A/A	A/A/B	A/A/A	A/A/B	B/B/B	A/B/B	A/B/B	A/B/B
Off_18	A/B/B	A/B/B	A/A/A	A/A/B	A/A/B	A/A/A	B/B/B	A/B/B	A/B/B	B/B/B
Off_19	A/B/B	A/A/A	A/B/B	A/B/B	A/B/B	A/A/A	A/A/A	A/B/B	A/B/B	A/B/B
Off_20	A/A/A	A/A/B	B/B/B	B/B/B	A/B/B	A/A/B	A/B/B	A/B/B	A/B/B	A/A/B

## Sheet: 3N_offspring_assignment
ID	true_sire	true_dam	sire_ID	#msm opp	#msm dam	dam_ID	#msm opp	#msm dam
Off_1	Sire_5	Dam_2
Off_2	Sire_1	Dam_7
Off_3	Sire_5	Dam_3
Off_4	Sire_3	Dam_1
Off_5	Sire_10	Dam_9
Off_6	Sire_2	Dam_9
Off_7	Sire_2	Dam_4
Off_8	Sire_8	Dam_5
Off_9	Sire_7	Dam_3
Off_10	Sire_10	Dam_10
Off_11	Sire_4	Dam_1
Off_12	Sire_7	Dam_9
Off_13	Sire_9	Dam_7
Off_14	Sire_6	Dam_7
Off_15	Sire_8	Dam_2
Off_16	Sire_4	Dam_4
Off_17	Sire_1	Dam_2
Off_18	Sire_1	Dam_2
Off_19	Sire_8	Dam_7
Off_20	Sire_6	Dam_9
